# Supplementary material for: Questionnaire data on perfectionism, flourishing and negative emotion symptoms of Chinese adolescents
Source: Data Brief. 2020 Mar 5;29:105379. doi: 10.1016/j.dib.2020.105379 (PMC7078284; doi:10.1016/j.dib.2020.105379)
Supplement: Supplementary file 1 [file mmc1.xml]

<?xml version="1.0" encoding="utf-8" standalone="no"?>
<data>
  <datasets>
    <author>duan.w@outlook.com</author>
    <type>0</type>
    <dataset>
      <value>4</value>
      <reason>Data will be made available on request</reason>
      <comments />
    </dataset>
  </datasets>
</data>
